# Supplementary material for: Identification of Antibiotics in Surface-Groundwater. A Tool towards the Ecopharmacovigilance Approach: A Portuguese Case-Study
Source: Antibiotics (Basel). 2021 Jul 21;10(8):888. doi: 10.3390/antibiotics10080888 (PMC8388677; doi:10.3390/antibiotics10080888)
Supplement: Supplementary file 1 [file antibiotics-10-00888-s001.zip]

Archive with 4 entries (4 files):
- Table S1. Surface-water characterization of the sampling stations..pdf
- Table S2. Groundwater characterization of the sampling stations.pdf
- Table S3. Frequency detection and geographic distribution_Surface-water_updated.pdf
- Table S4. Frequency detection and geographic distribution_Groundwater_updated.pdf
